# Supplementary material for: Transport of CCL2 across an induced pluripotent stem cell-derived in vitro model of the human blood-brain barrier is heparan sulfate-dependent
Source: PLoS One. 2025 Dec 11;20(12):e0338780. doi: 10.1371/journal.pone.0338780 (PMC12698020; doi:10.1371/journal.pone.0338780)
Supplement: S1 File — Excel files containing human brain microvessel donor information (Table S1) and primer sequences for qPCR studies of Fig 3 (Table S2). (XLSX) [file pone.0338780.s001.xlsx]

## Sheet: Table S1
Sex	Age at Death	PMI	Fresh Brain Weight	Brain pH	Atherosclerosis	Arteriolosclerosis	Cognitive Status	Race	Hispanic/Latino	APOE Genotype	Frontal Pole RIN	Occipital Pole RIN	Thal	BRAAK	C score	Overall AD neuropathological Change 0=Not 1=Low 2=Intermediate 3=High	Overall CAA Score	Total microinfarcts in screening sections	LATE: Stage -1 = Not Assessed or Incompletely Assessed 0 = Not Identified 1 = LATE Stage 1 2 = LATE Stage 2 3 = LATE Stage 3 98 = Staging Precluded by FTLD with TDP43 or ALS/MND or TDP-43 pathology is unclassifiable	PART -1 = Missing Thal Information 0 = Not Identified 1 = Possible 2 = Definite	CTE	Acute/subacute gross hemorrhage	ALS/MND	FTLD-TDP	FTLD with tau pathology (FTLD-tau) or other tauopathy
Male	30	14	1598	6.8	Moderate	Absent	No dementia	White	No	'3/4	8.6	7.1	0	0	0	0	0	0	0	0	Not Identified	No	Not Identified	Not Identified	Not Identified
Male	60	9.23	1534	6.8	Missing/unknown	Severe	No dementia	White	Unknown	'3/3	7.6	7.9	0	0	0	0	0	0	0	0	Not Identified	No	Not Identified	Not Identified	Not Identified
Female	59	13.88	1204	7	None	Mild	No dementia	White	Yes	'3/3	8.8	9.1	1	1	0	1	0	0	0	1	Not Identified	No	Not Identified	Not Identified	Not Identified
Table S1: Human brain microvessel donor information
PMI= post-mortem interval
CAA= cerebral amyloid angiopathy
LATE= Limbic-predominant age-related TDP-43 encephalopathy
PART= Primary Age-Related Tauopathy
CTE= Chronic Traumatic Encephalopathy
ALS/MND= Amyotrophic Lateral Sclerosis/motor neuron disease
FTLD-TDP= Frontotemporal Lobar Degeneration with TDP-43 pathology

## Sheet: Table S2
Primer	Primer Sequence (5' -> 3')
RPL13 F	GCCCTACGACAAGAAAAAGCG
RPL13 R	TACTTCCAGCCAACCTCGTGA
Beta Actin F	CACCATTGGCAATGAGCGGTTC									:
Beta Actin R	AGGTCTTTGCGGATGTCCACGT									:
CCR2 F	CCACATCTCGTTCTCGGTTTATC
CCR2 R	CAGGGAGCACCGTAATCATAATC
Syndecan 1 F	CCACCATGAGACCTCAACCC
Syndecan 1 R	GCCACTACAGCCGTATTCTCC
Syndecan 2 F	TTGACAACAGCTCCATTGAAGAA
Syndecan 2 R	CAGCTCTGGACTCTCTACATCC
Syndecan 3 F	TGGCGCAGTGAGAACTTCG
Syndecan 3 R	CCCCGAGTAGAGGTCATCCAG
Syndecan 4 F	TCCCCACCGAACCCAAGAA
Syndecan 4 R	CCTTGTTGGACACATCCTCAC
Glypican 1 F	TGAAGCTGGTCTACTGTGCTC
Glypican 1 R	CCCAGAACTTGTCGGTGATGA
Glypican 2 F	AGCACGCCCTCATATTCAATG
Glypican 2 R	CATCCAACCCCTCACCAGATT
Glypican 3 F	ATTGGCAAGTTATGTGCCCAT
Glypican 3 R	TTCGGCTGGATAAGGTTTCTTC
Glypican 4 F	TCCCTCGCAAATTGAAGCTCC
Glypican 4 R	GCAACCGCTAAGCCTTGAG
Glypican 5 F	ATTTGGTGCGGATGTTAATCCT
Glypican 5 R	CCAGGGTTAATGAGGTGGTTG
Glypican 6 F	TGGAAGACAAGTTAAGCCAACAA
Glypican 6 R	TTCTTATGCCTGGACACAAAAGT
Glypican 6 F	TGGAAGACAAGTTAAGCCAACAA
Glypican 6 R	TTCTTATGCCTGGACACAAAAGT
Table S2: Primer sequences for qPCR studies of Figure 3
